# Supplementary material for: Genetic islands of Streptococcus agalactiae strains NEM316 and 2603VR and their presence in other Group B Streptococcal strains
Source: BMC Microbiol. 2005 May 24;5:31. doi: 10.1186/1471-2180-5-31 (PMC1175089; doi:10.1186/1471-2180-5-31)
Supplement: Additional File 1 — submicroarray primers. File containing the sequences for the primers used for probe PCR. [file 1471-2180-5-31-S1.xls]

## Sheet: Sheet1
PRIMERS FOR MICROARRAY PROBES
	Plate 1
	SAG0016F	A1	gcgcgagttgttcataaag
	SAG0017F	B1	cacaaaaccaggtgactgc
	SAG0031F	C1	tggttttatctgcgggttc
	SAG0032F	D1	cagtcgcaagtgttcaagc
	SAG0042F	E1	ctgaggcgaaattctattgc
	SAG0048F	F1	tcgcgaagatttttgtgg
	SAG0050F	G1	ggaaatatctgccgtagcc
	SAG0079F	H1	accgaaatgggacgtttag
	SAG0016R	A2	tgacatttgaccagccatc
	SAG0017R	B2	tgtcagcctcttgttgtgc
	SAG0031R	C2	ttgactttttccccagtcc
	SAG0032R	D2	gtttgaccagcagcatttg
	SAG0042R	E2	ccttatgaggctgggagtg
	SAG0048R	F2	aattctaagctctctcctcctg
	SAG0050R	G2	tcaggaacaccaccatcac
	SAG0079R	H2	tgggttgaacactttgtgg
	SAG0091F	A3	gaagagcatccgtatttattgg
	SAG0095F	B3	agcgccactattcgtaatg
	SAG0097F	C3	tggtgacgactttgaccag
	SAG0099F	D3	agctgcgatttgtttaccac
	SAG0106F	E3	tgctcgcgctattttagag
	SAG0119F	F3	ttcgcttccctcgattaag
	SAG0123F	G3	acaaaagggtttggccttg
	SAG0124F	H3	cttgctgatgcaagtttgg
	SAG0091R	A4	gtttcttccccgcaaaac
	SAG0095R	B4	gtcaaacgttgacgagctg
	SAG0097R	C4	agcctgcatctgaaagagc
	SAG0099R	D4	caaagtatcgccgtattgc
	SAG0106R	E4	catcaccatccatgaaagc
	SAG0119R	F4	gggaggaaaattagcagctc
	SAG0123R	G4	ccacccgctcatctaaatc
	SAG0124R	H4	tccaatttccaactgactgg
	SAG0138F	A5	attggatgcttccaggttc
	SAG0139F	B5	aagatcgtggtatggagctg
	SAG0148F	C5	ggttctgtgaaagggcttg
	SAG0149F	D5	tcatggtgactttggaacg
	SAG0150F	E5	cgttcacttggggaaagtc
	SAG0151F	F5	gacttaggggtcgttgcag
	SAG0152F	G5	ggaaagacaaccgttggac
	SAG0154F	H5	cgcaagaacacattctgatg
	SAG0138R	A6	ggtgaaatcgtgtcgtttg
	SAG0139R	B6	atccgtatcccctttttcc
	SAG0148R	C6	gagtttttggcagcaggag
	SAG0149R	D6	tgagagaaagtcccccaac
	SAG0150R	E6	ttggatcaaaagcatctcg
	SAG0151R	F6	gcagcgaaatgtgtttctg
	SAG0152R	G6	aattcatgcggataacgtg
	SAG0154R	H6	acgaccttttcgtcctttg
	SAG0169F	A7	aggaaattaagtcaagcagaac
	SAG0174F	B7	tcggtcaccataagcacac
	SAG0177F	C7	tacagcagattggtgtccag
	SAG0182F	D7	tggcatttttacaggatgg
	SAG0183F	E7	cagttgagccaacttgcac
	SAG0187F	F7	cgacccaaagatgaattgg
	SAG0188F	G7	gcgattgctcaccactatg
	SAG0189F	H7	aatgcagctttacggaacc
	SAG0169R	A8	aaataacgcgctatcttaaatg
	SAG0174R	B8	agctcacaacgctttaccc
	SAG0177R	C8	aatttcagcctttgttttgc
	SAG0182R	D8	tggccaacaccaatatgag
	SAG0183R	E8	cgccatcttcaacactagc
	SAG0187R	F8	tcaaatcccaagcttttcc
	SAG0188R	G8	agcccaatccaaaaagttg
	SAG0189R	H8	atgatgaccccttgagcac
	SAG0190F	A9	catcaccttcactcaatacgg
	SAG0191F	B9	ttggacaaagtggttgtgg
	SAG0192F	C9	ctggtttgcaccacatgac
	SAG0194F	D9	tcttggaaattcgctctctc
	SAG0197F	E9	gaattggaacagcatgtgg
	SAG0198F	F9	gcaggtgtacgccttatcc
	SAG0239F	G9	tttgagaggggtgaatcag
	SAG0256F	H9	tctcttctagctcgcataagtc
	SAG0190R	A10	taagcgcacctgatgtttg
	SAG0191R	B10	tgaacgcacaatcgaaaag
	SAG0192R	C10	aagttgtcgccaaaagacc
	SAG0194R	D10	ccctcaccttcaaaacagc
	SAG0197R	E10	agcctttttcttggcaaatac
	SAG0198R	F10	gcaccaatagtcgctcctc
	SAG0239R	G10	ttccgacatttttcttgagg
	SAG0256R	H10	tgatttctcccttccacttg
	SAG0258F	A11	tgaactgtccgattactgctc
	SAG0276F	B11	ggtttaaatcaggccatgtg
	SAG0277F	C11	atagagcgcttggctcaac
	SAG0282F	D11	tgggaatgacacttgatgc
	SAG0289F	E11	gctgagcattcagagcaag
	SAG0294F	F11	tgtgatggtgcatttttcc
	SAG0297F	G11	cgcaaatgaaatcaggaga
	SAG0298F	H11	tctggcattgtccaatctg
	SAG0258R	A12	aactattggacgccccttc
	SAG0276R	B12	atacctgccccaacaactg
	SAG0277R	C12	ataatcgggcctccaaatc
	SAG0282R	D12	ggcgctggtatgattaagg
	SAG0289R	E12	ttttgtggaatcgttgctg
	SAG0294R	F12	tgaaaacacctccgaaagtc
	SAG0297R	G12	catccatccaagcatctga
	SAG0298R	H12	aaagcagctatccctggtg
	Plate 2
	SAG0305F	A1	aatttcgcccattcttgag
	SAG0311F	B1	tccaaagggctattcgttc
	SAG0318F	C1	tcgtgattggatgcttgtc
	SAG0319F	D1	attgccctacagcacttcc
	SAG0321F	E1	gaccgataagagcgacattg
	SAG0322F	F1	caagcgcagcagagattc
	SAG0324F	G1	aggccttatggagcctttg
	SAG0327F	H1	aatgacaaggtggggattg
	SAG0305R	A2	tgatatccgccttattcagc
	SAG0311R	B2	agccaatccttttctcgtg
	SAG0318R	C2	cgactggattggcttgac
	SAG0319R	D2	ggcctgtttttgattacgc
	SAG0321R	E2	accaggctgactgagaagc
	SAG0322R	F2	tggtaccaaatggtgttgg
	SAG0324R	G2	aggctagaccttcctcaacc
	SAG0327R	H2	ccacaattgccacatcaag
	SAG0328F	A3	attttgaatgctggggatg
	SAG0329F	B3	tctgtgcagcaggtttttc
	SAG0330F	C3	agcaattgggattgctttc
	SAG0343F	D3	attgggaaacattctgagg
	SAG0359F	E3	cccaacgcttaacaaggac
	SAG0360F	F3	ctttgtcaccagcgtgaac
	SAG0361F	G3	ttcttctggaagggctttg
	SAG0378F	H3	cgcgttgatgctaaaacag
	SAG0328R	A4	tgtaattcctggcgtaaatc
	SAG0329R	B4	caagcctcttttcttgtttcc
	SAG0330R	C4	ttgaaaattgcgggaaaag
	SAG0343R	D4	attccctaaagcgctcgtc
	SAG0359R	E4	atcggtatgatgggacctc
	SAG0360R	F4	tccatcaacctcttgttgc
	SAG0361R	G4	atgccaaatgaaggaccag
	SAG0378R	H4	ttgaagttcttgcgcttcc
	SAG0383F	A5	cagctgaatcacccatcaa
	SAG0384F	B5	tatttcaagcgcagaatgg
	SAG0391F	C5	aacatgagcttggcaacag
	SAG0392F	D5	attcgccgattgaaagttg
	SAG0393F	E5	tgatgcctaaaatggatgg
	SAG0394F	F5	atgttgcgccagatgtttc
	SAG0416F	G5	caccggagagtccaaaaag
	SAG0421F	H5	aaaatgatggggacaaacg
	SAG0383R	A6	ggagggcttgttcaagaga
	SAG0384R	B6	cgatccttctctgtcattgg
	SAG0391R	C6	acgcttcctctgacactcc
	SAG0392R	D6	ttggtcatcgctacaggtg
	SAG0393R	E6	gcagtccaccattaccaaac
	SAG0394R	F6	ccattcagttgatgtgcaag
	SAG0416R	G6	actccactgaaaggcatcc
	SAG0421R	H6	cgaccaaggaaaaattgtg
	SAG0427F	A7	cgttgttggatcaaaaagttc
	SAG0431F	B7	caaggagctctgtgaagacc
	SAG0432F	C7	tctcgtgctcgataagctg
	SAG0433F	D7	tcgatccacgtacagatgc
	SAG0451F	E7	gaggtgtagcttggcttcc
	SAG0488F	F7	gcatgacatcaggatgagc
	SAG0499F	G7	tgttatggcaggaatggtg
	SAG0500F	H7	aagtgccatcagcaaaagg
	SAG0427R	A8	ttcatcggagtgaatcagg
	SAG0431R	B8	tctttgatgaagccaccac
	SAG0432R	C8	acgaaagggtggagcaac
	SAG0433R	D8	atcttctgccttcggtgtc
	SAG0451R	E8	aatcgccatcacagataagg
	SAG0488R	F8	cgagttggtcttggtagcc
	SAG0499R	G8	gaacacgatgatcctgacg
	SAG0500R	H8	aatgtgatcagcatctgcttc
	SAG0508F	A9	tagttcttcccgcttgagg
	SAG0509F	B9	ttgcaacatctagcgaagc
	SAG0510F	C9	ctgcaatgacaggctcatc
	SAG0520F	D9	tcaacggatgctcaaaaac
	SAG0530F	E9	atcggacatctgctgtgtg
	SAG0534F	F9	tcgcgtacctgatgatgtt
	SAG0616F	G9	gctaaagatggaagggaagc
	SAG0617F	H9	tggacaactaaaacagcaaatc
	SAG0508R	A10	aaatctcagggcgctttag
	SAG0509R	B10	attggactggtcggacaac
	SAG0510R	C10	aaattcgccacggttgtag
	SAG0520R	D10	atgcgtccaattgcttcac
	SAG0530R	E10	ctccaatggaaaaattgtgg
	SAG0534R	F10	cggtaaggcttttgacacc
	SAG0616R	G10	aaaacaggcaatgaaaatgg
	SAG0617R	H10	ttgcgagacattctttgttaag
	SAG0624F	A11	cgcggtcgtattgatattg
	SAG0628F	B11	aaggagcagggacaatgag
	SAG0637F	C11	ttgctatttcttcaggctcttc
	SAG0644F	D11	aggaaaacaagggacaagc
	SAG0645F	E11	tagctcagtttgcgactgg
	SAG0646F	F11	caactcacctgtggaccag
	SAG0647F	G11	atcggcgtttagaacttgc
	SAG0648F	H11	tggaacatccgaaactgtg
	SAG0624R	A12	gacgtcacaaaacggtcag
	SAG0628R	B12	tcaagccaaacttcccaac
	SAG0637R	C13	gagatgattacacattccgata
	SAG0644R	D12	tcacgagacaaggaactcg
	SAG0645R	E12	ccaacttttgcatctgctg
	SAG0646R	F12	ctggtccacaggtgagttg
	SAG0647R	G12	gttgactcaccaccgactg
	SAG0648R	H12	aggtgtgcaagtcagcaag
	Plate 3
	SAG0649F	A1	acaggggtcaatgatctcg
	SAG0650F	B1	agcggtcaaagaggtatgc
	SAG0658F	C1	catccaccaattgttgacc
	SAG0662F	D1	aacgcggcttaaagacaag
	SAG0663F	E1	tgattggctaacaaacgatg
	SAG0664F	F1	tggtggtaccagaggaattg
	SAG0665F	G1	ttgattgactctttaatgttgg
	SAG0666F	H1	agttccgggtgttttgatg
	SAG0649R	A2	cggcaactccctttgatac
	SAG0650R	B2	ctcatcgctttgaacatcc
	SAG0658R	C2	ctttcgcattgggctaact
	SAG0662R	D2	aatcaacgacactgccatc
	SAG0663R	E2	cggttgacttgatccatagc
	SAG0664R	F2	tgacatccatccatttttcc
	SAG0665R	G2	tcaatcacaaaatctgctagtc
	SAG0666R	H2	acatccttcctgaggcaac
	SAG0667F	A3	cgatttatgggatgctatcg
	SAG0668F	B3	ctgcggcgatgattttac
	SAG0669F	C3	cgatcattgcgtagtcacc
	SAG0670F	D3	tgctgcaaattgaaggaag
	SAG0671F	E3	agtgacccagaggttcctg
	SAG0672F	F3	gattatttcaggggcaacg
	SAG0673F	G3	ttatctggcgatcggttg
	SAG0691F	H3	gtgggacccagcataaatc
	SAG0667R	A4	cctgcatcatttcctcaac
	SAG0668R	B4	ttctccatcagcattacgc
	SAG0669R	C4	cccgaaccctctttacttg
	SAG0670R	D4	gggttgtcccacttcaaac
	SAG0671R	E4	ggcggttgaaataacatacg
	SAG0672R	F4	gattaatttggctgcattttg
	SAG0673R	G4	gaaccactgggagcatagg
	SAG0691R	H4	cattgtcatgccaaaatcg
	SAG0692F	A5	cttgataccaggagcaatcc
	SAG0694F	B5	gtttgtccggaattggttc
	SAG0699F	C5	tcagacagggctctggaac
	SAG0706F	D5	ttgatcaggtttccccact
	SAG0707F	E5	ttctctcgttcacgcacac
	SAG0712F	F5	tgcaaggtgatgacgaaac
	SAG0719F	G5	gggtcaaagcacatttacg
	SAG0720F	H5	gtcgggaagtccatattcg
	SAG0692R	A6	aggacacctaaggcagcag
	SAG0694R	B6	atcggtccaatcaaaccac
	SAG0699R	C6	tgactggcaaaaggctatc
	SAG0706R	D6	agtcgctggagaatttgct
	SAG0707R	E6	cattaatcacgcgttgagc
	SAG0712R	F6	tcgagctaaaacctccaaag
	SAG0719R	G6	aacgtctcaccgtcacatc
	SAG0720R	H6	cattaagcgctccctcatc
	SAG0732F	A7	aagcgtcacaaatcgaaaag
	SAG0734F	B7	agttggtctgcggtgttg
	SAG0736F	C7	gggtgttctgattcaaggtg
	SAG0737F	D7	agaggcccctcgtaagaac
	SAG0742F	E7	caagcctcttccacgaact
	SAG0745F	F7	aattgatttttgcgacgtg
	SAG0755F	G7	agcggttgattgaatcctg
	SAG0757F	H7	ggcaaccatctacatcgaa
	SAG0732R	A8	cttcacgtgcaatcgtagc
	SAG0734R	B8	cgtcttctgggaccttgtc
	SAG0736R	C8	tgccattcccgagtctatc
	SAG0737R	D8	cccacctacctatggcttg
	SAG0742R	E8	cgattgacgttcttgtcca
	SAG0745R	F8	tgcagtagccagttctttcc
	SAG0755R	G8	tgcagctccttacaaacca
	SAG0757R	H8	tggtttgctgccttagga
	SAG0758F	A9	ttaagcgatgtgcaagagc
	SAG0771F	B9	tgaaccaagagaaggaaaagg
	SAG0772F	C9	aaaaacgccgtacttttgc
	SAF0777F	D9	gttttggacgcgataaagg
	SAG0784F	E9	atgccttcggattacaacc
	SAG0788F	F9	catcatgataagcaccatgc
	SAG0789F	G9	ccaaaatccactaaggttgg
	SAG0790F	H9	tgaaacgattgcaggagtc
	SAG0758R	A10	tgggttgattttgcagcta
	SAG0771R	B10	aagcctaacataatcgctaacc
	SAG0772R	C10	atgacagctgcatccacag
	SAF0777R	D10	ttgattggatcaggcattg
	SAG0784R	E10	tgcggattgataggtagcag
	SAG0788R	F10	aaccaaaacgtcctgttgc
	SAG0789R	G10	cctgataaaacgcgttgag
	SAG0790R	H10	accggagctccaaataaag
	SAG0796F	A11	caacggcatcttgtgactc
	SAG0805F	B11	atttggacggtttcaaagg
	SAG0815F	C11	gcgtgcacgagatggtat
	SAG0821F	D11	tggcttcaaaagatttccac
	SAG0822F	E11	acgaaaatggagcagaagc
	SAG0825F	F11	ttccccatacgaccagttc
	SAG0832F	G11	tcagttgcgcaaacttctg
	SAG0833F	H11	tctaaagggttcatccaacg
	SAG0796R	A12	cgagcgattatgttttacgg
	SAG0805R	B12	tttatcctccggattaccg
	SAG0815R	C12	attcctccattgacactaaact
	SAG0821R	D12	tgccaatccttcttttgtc
	SAG0822R	E12	ctgaagcacgaagaagtgc
	SAG0825R	F12	ttaggtgcatgtgaagaacg
	SAG0832R	G12	gcttggtaagcacgattcc
	SAG0833R	H12	tttctgtttatcgcctccac
	Plate 4
	SAG0839F	A1	agggcgtttagaccatgac
	SAG0846F	B1	agtggtggtttggcagact
	SAG0907F	C1	gcctatcccagatggacac
	SAG0938F	D1	catgttgttgacaaaagttgc
	SAG0942F	E1	gcaacggagatgttgttgt
	SAG0958F	F1	gttggggctgggtatattg
	SAG0960F	G1	ttcctggtccagattttcc
	SAG0961F	H1	ttatggtgcaggaacgatg
	SAG0839R	A2	gcaccagcaataccattttc
	SAG0846R	B2	ttaaaaccatcccctcacg
	SAG0907R	C2	gcaaaactggcgtcatatc
	SAG0938R	D2	atggcttgggaattcaatg
	SAG0942R	E2	cggaagtaaagggcatttg
	SAG0958R	F2	ttacctgcaccgagttctg
	SAG0960R	G2	ctgaagcatcacgacgaac
	SAG0961R	H2	tacgttctgtggcttctgg
	SAG0968F	A3	gcgtaagccatccagtaaac
	SAG0973F	B3	ttactttttgtagttccaatgc
	SAG0976F	C3	tcagcaattttcgtgatgtg
	SAG0977F	D3	cgtgacgattttcgttttg
	SAG0984F	E3	ccaaaccctccttgttgtc
	SAG0985F	F3	gcctgaattcgcatttttag
	SAG0986F	G3	cagggtatcctggttgctc
	SAG0987F	H3	aattcgctccaagtgcatc
	SAG0968R	A4	ctaaatgcgaagcaacacg
	SAG0973R	B4	tgtttaccgcctccatacc
	SAG0976R	C4	tcccccaaaagttaattcc
	SAG0977R	D4	ccgttgtaacccgtaaagc
	SAG0984R	E4	tctaatcacccaagagaatgg
	SAG0985R	F4	cttgatgactttgccgatg
	SAG0986R	G4	cttaagcgtgatgccacag
	SAG0987R	H4	gttgagcgtatgggagacc
	SAG0997F	A5	catgccacaggttgaaaac
	SAG1015F	B5	cgtaagctacggaaagctg
	SAG1016F	C5	gaccggaagttacgctctc
	SAG1017F	D5	gatggtcagctccatctcc
	SAG1052F	E5	tttcattgcgtctcaaacc
	SAG1077F	F5	caacacgagcacgaatgat
	SAG1088F	G5	agtcctctacgctccatcg
	SAG1104F	H5	agcaagctgacctttttcg
	SAG0997R	A6	aagagtatggcgtcgatgag
	SAG1015R	B6	ggtttccatgctacccaag
	SAG1016R	C6	cgcatgatatggctactgc
	SAG1017R	D6	actttaatcaggcgcttcg
	SAG1052R	E6	ctagagcgtcgtcaacgtg
	SAG1077R	F6	gagctcatcgtgttcaacg
	SAG1088R	G6	tgtcacttttccgcttttg
	SAG1104R	H6	tggtttagggcattcacag
	SAG1106F	A7	gaccgcacgttatcacatc
	SAG1128F	B7	aggagctaataatcgtgaatcg
	SAG1131F	C7	agcgtaatcttgaccaaacg
	SAG1134F	D7	cccttcgtgttcaatagcc
	SAG1135F	E7	gcagcctcagtaccatttg
	SAG1137F	F7	ttgtacacgtggttcagacttc
	SAG1158F	G7	ataaaaatagcgccgttcg
	SAG1159F	H7	agctcctgctccaattgtc
	SAG1106R	A8	gctcaaaatgtcgattttcttc
	SAG1128R	B8	ttgtaggcattccgctagtc
	SAG1131R	C8	gctacaagttggggatattgc
	SAG1134R	D8	ggcagtggagccattattc
	SAG1135R	E8	aaggacatcccagctatcg
	SAG1137R	F8	gttgaagctgaagtgaaacg
	SAG1158R	G8	tgatcaggcaacttcgtatg
	SAG1159R	H8	ggttttggggcttttatagg
	SAG1160F	A9	gctctccagcactttttcc
	SAG1161F	B9	cttccattaccgccatacc
	SAG1162F	C9	ccaagcgaataaccgaaac
	SAG1163F	D9	tacgacagaaccacccaag
	SAG1164F	E9	tccctactggatagcacagc
	SAG1165F	F9	tttgctaacggggaaactc
	SAG1166F	G9	ttctccccttcgaaacaag
	SAG1167F	H9	gaacttttccaacttccttcg
	SAG1160R	A10	gtcccagtatgccaccttc
	SAG1161R	B10	aaatttgctcccaaagctg
	SAG1162R	C10	tgcagtttcatctgttgcac
	SAG1163R	D10	agggaataaggacggaagc
	SAG1164R	E10	agatgcaatcgagagaatgg
	SAG1165R	F10	acagaggccaatcagttgc
	SAG1166R	G10	aaacgtaatggcggtaagc
	SAG1167R	H10	attggcgctgttaaaggac
	SAG1168F	A11	ctcccaaaatacgcgatcc
	SAG1169F	B11	catgtgtgataacaatctcagc
	SAG1170F	C11	ccatcctgtcgaaaacctc
	SAG1171F	D11	aactaaggcgtcgcttctg
	SAG1172F	E11	ctttccctgaaggaacgac
	SAG1173F	F11	cacgatcatccaaaataccc
	SAG1174F	G11	ggttagcacgttctttaccg
	SAG1175F	H11	agttgagctcctggcattg
	SAG1168R	A12	ttaggcgagggaaactcag
	SAG1169R	B12	tttgtcacagtggggacac
	SAG1170R	C12	ctggttggttcaagtggtg
	SAG1171R	D12	gtggaccggctatcttttc
	SAG1172R	E12	caatgcgatccgtacaaac
	SAG1173R	F12	ccttcgtctcagttgttgc
	SAG1174R	G12	ccagtcgttgcgcatatag
	SAG1175R	H12	aattctgagcaggctttgg
	Plate 5
	SAG1176F	A1	ttcgtgagcaaatccaatc
	SAG1181F	B1	gtcggcagagttttgcac
	SAG1190F	C1	gagctgcttcaaaccaatg
	SAG1197F	D1	atacgcgactttggctttc
	SAG1198F	E1	cccagacacctgttgaatg
	SAG1199F	F1	ttggaaaccattagcaacg
	SAG1200F	G1	atgtagcccatgcggtaag
	SAG1206F	H1	cctccaaagcctctaaacg
	SAG1176R	A2	catcatccacgtcaagagg
	SAG1181R	B2	acccaaattgtgggacatc
	SAG1190R	C2	tttgaacacggtggatgag
	SAG1197R	D2	tttcccaagagacggattg
	SAG1198R	E2	ccaggaaatggtgaaggac
	SAG1199R	F2	aaccgtggatggttcaaag
	SAG1200R	G2	aaccagcgcaacctaagtc
	SAG1206R	H2	tccaaagccctagatggag
	SAG1215F	A3	aaggctgagaaacctggtg
	SAG1216F	B3	gcaatcacatcatgcaagg
	SAG1219F	C3	ccatatctccccatccaga
	SAG1233F	D3	gccactcagcttgggatag
	SAG1234F	E3	gtcttgtttccgcttggag
	SAG1236F	F3	tggccctccaatagcttag
	SAG1283F	G3	ccttggccaaaggttactg
	SAG1294F	H3	caatacgctcaacccatctt
	SAG1215R	A4	gggtagctagcctgacagc
	SAG1216R	B4	gctggagaacattccaagg
	SAG1219R	C4	agcgagatggctacgaaac
	SAG1233R	D4	agttcgtccggatgtatgg
	SAG1234R	E4	aaaaggtgcgctcaaaaac
	SAG1236R	F4	caacatcggcaacattctc
	SAG1283R	G4	ttggaagacggttcacaag
	SAG1294R	H4	aatgaacgattttgggacaa
	SAG1303F	A5	cgctgagcaaagagacaag
	SAG1310F	B5	agcttttggccaacttttg
	SAG1312F	C5	gtgggggaacacttgctac
	SAG1319F	D5	ttcggattacaagcagcac
	SAG1327F	E5	cacagtccccataggatcac
	SAG1328F	F5	tgcctgcaatttttgtctc
	SAG1331F	G5	gcattacctccaacaccag
	SAG1332F	H5	cctttttggtggtacgaatc
	SAG1303R	A6	atttcggcgaatagctctc
	SAG1310R	B6	gtcggaaccaggattgttg
	SAG1312R	C6	tggctcaggaaaaaccttc
	SAG1319R	D6	attgattttgggagcgaag
	SAG1327R	E6	tggtggaaatgatgagtgg
	SAG1328R	F6	agcaaggcttcgctctatg
	SAG1331R	G6	caaccgtcaaagtgactgc
	SAG1332R	H6	gaacatttagcgggtccac
	SAG1333F	A7	gaccaagtcggtgtccaag
	SAG1346F	B7	gcccacccatatctacagc
	SAG1348F	C7	ccattcatccccagaaaag
	SAG1349F	D7	acgtttaagaacgcgaacc
	SAG1350F	E7	agaaagctactggggctga
	SAG1352F	F7	gcaatcggacctactgcac
	SAG1356F	G7	actcttttgagctgctttgg
	SAG1359F	H7	aaggccaatttctctcgtg
	SAG1333R	A8	tcatggttacccaatgtgc
	SAG1346R	B8	ttagcaggtgtgccatcag
	SAG1348R	C8	gctagacaaactgcaaagctg
	SAG1349R	D8	aggctatgccaaatccaac
	SAG1350R	E8	tgcggatcaaactacatcg
	SAG1352R	F8	cgattggtctagcgattgg
	SAG1356R	G8	taggctgctgattgctttg
	SAG1359R	H8	ttcggagtttggtgctaaag
	SAG1364F	A9	ttccccacataatctgcac
	SAG1366F	B9	cctctttccaaagtgcaatc
	SAG1367F	C9	ctgcggctatccaagaatc
	SAG1375F	D9	caccatgaagcccaataac
	SAG1389F	E9	tgaacgtttcgtccttcaa
	SAG1404F	F9	aattgtcagtcctccaccaa
	SAG1405F	G9	agtgtgtttgcaattctttca
	SAG1406F	H9	ccaggaacaaccaacaaatc
	SAG1364R	A10	ttagccaaacgcattcaag
	SAG1366R	B10	tgctgcattttctattttgc
	SAG1367R	C10	ggtctacttcagcggttgg
	SAG1375R	D10	ggaaaattgccttgacacc
	SAG1389R	E10	ttaccatgggcaaacactg
	SAG1404R	F10	gacgatttacgaccgatca
	SAG1405R	G10	tcaaataagtgttgtaaagccaga
	SAG1406R	H10	cggcacaatttcagttcc
	SAG1407F	A11	actggaaccgcttttgaag
	SAG1408F	B11	cttttactgcggtcccaag
	SAG1409F	C11	acaaatcatgtcatcaacttgg
	SAG1410F	D11	aattcaggtccgtctcctg
	SAG1411F	E11	tttcattaaagcagccgaag
	SAG1412F	F11	aaaactcctccgattgctg
	SAG1413F	G11	catgtcttgcggtcagaac
	SAG1414F	H11	cctgaaccaatgacaccag
	SAG1407R	A12	gaaatcgaaggtgcgttct
	SAG1408R	B12	tggaaagtcagaggcaaaag
	SAG1409R	C12	atgcgataagcagttgcac
	SAG1410R	D12	cgcgtgttaagcattatcg
	SAG1411R	E12	gaggggcacctaactgttg
	SAG1412R	F12	tgtgaagacgccagatgac
	SAG1413R	G12	ggagcatttttatcgcttttg
	SAG1414R	H12	attatggaagaacgccaag
	Plate 6
	SAG1415F	A1	ttgtgttttaggcgacttcc
	SAG1416F	B1	acgtgttctccccattttg
	SAG1417F	C1	caacggcatcatctgtagc
	SAG1418F	D1	gaaccgctagcaaaattgg
	SAG1419F	E1	cctcgacaaaaatcccttg
	SAG1420F	F1	tcaggcgtttaatttgctc
	SAG1421F	G1	ttggctgccctataaccac
	SAG1422F	H1	aggaagcttgcttttgtgag
	SAG1415R	A2	agccagtgttccacattttc
	SAG1416R	B2	gtcctggtatggagcttgg
	SAG1417R	C2	ttggtcgtcgcatgaatac
	SAG1418R	D2	aagccagtatgagcgtttg
	SAG1419R	E2	gcggaagaaggtaaagagg
	SAG1420R	F2	tgtttattttagccattgtcc
	SAG1421R	G2	aggtattggtggctgtgtg
	SAG1422R	H2	atcgcaccatgccaatac
	SAG1423F	A3	tgttttcagggacaaatcg
	SAG1424F	B3	aaggacgttttgcttttgc
	SAG1426F	C3	gctcacgaagaacaacacg
	SAG1440F	D3	gcaccaacaacaacaaagg
	SAG1444F	E3	attattgcaatcgccatcc
	SAG1462F	F3	agcgattgaaaaggcaaag
	SAG1463F	G3	ttgctgctcaaaagtggac
	SAG1472F	H3	agcacctgattaccgtcgt
	SAG1423R	A4	tccggatggtttagagtgg
	SAG1424R	B4	cagcgtgggtatttggtaac
	SAG1426R	C4	gcaattgcagatcaagcac
	SAG1440R	D4	gttgcagcacaaatgttgg
	SAG1444R	E4	ttccccatttagcccataa
	SAG1462R	F4	ttgcaagcgataaaactgg
	SAG1463R	G4	ttcaaggtgagcacagagc
	SAG1472R	H4	gcagttccaatagcgaggt
	SAG1473F	A5	taatccctcccgtagatgc
	SAG1474F	B5	tgcacctgccattaacatc
	SAG1478F	C5	ttcgcgttaaagatttggac
	SAG1490F	D5	tgagacgtgagcaatttcc
	SAG1499F	E5	tggattcgacaacaacagc
	SAG1502F	F5	aacctctggcaaatcaagg
	SAG1510F	G5	gcaatctgacgttgctcttc
	SAG1514F	H5	catctaaacccaccgcttc
	SAG1473R	A6	acaacagaaccatcgcaac
	SAG1474R	B6	cgtaaggcaatggagaagc
	SAG1478R	C6	agagtaaccagctttctgatgg
	SAG1490R	D6	ttcattctaaggcgcacac
	SAG1499R	E6	ttaaggctgccaagattcc
	SAG1502R	F6	taacattacacggcgttgc
	SAG1510R	G6	ttgctggaggttgtttttg
	SAG1514R	H6	tgtcggaaaaacatttgga
	SAG1515F	A7	acaatcaaccgctgaggtc
	SAG1516F	B7	tgcacaccaatccctaaga
	SAG1517F	C7	ttaatcgggcattttccac
	SAG1518F	D7	ctggatgtccatgatctgc
	SAG1523F	E7	ttgtaccgttccctcttcc
	SAG1524F	F7	agagccaaggacaccaaac
	SAG1534F	G7	ccacaattttgtccacacg
	SAG1558F	H7	atctcgcggcatatttttg
	SAG1515R	A8	ggggacgagatattgccta
	SAG1516R	B8	ccgagctttttgctctctc
	SAG1517R	C8	ccatttctaccccgttagg
	SAG1518R	D8	ggatcaagctggttggaag
	SAG1523R	E8	agagccgactttgatgctc
	SAG1524R	F8	ccatcccaacagctaggtc
	SAG1534R	G8	tgacttgcgatacgctcag
	SAG1558R	H8	ggctctgtccgtttgaatc
	SAG1561F	A9	gtttggcggtattggaatc
	SAG1585F	B9	cttgagcactcatccaacg
	SAG1603F	C9	catttcgtgcaaaaagacg
	SAG1612F	D9	agcaattgggctttcattc
	SAG1624F	E9	ggatcatctttcccccaac
	SAG1625F	F9	tgctgccacatcgtatttc
	SAG1640F	G9	cgccttcaccttgataacc
	SAG1648F	H9	catttcgtgcaaaaagacg
	SAG1561R	A10	aatccccatttgaagcaag
	SAG1585R	B10	tcggacgtacagacgattg
	SAG1603R	C10	tttgcaatggctttgattg
	SAG1612R	D10	caagattgctcgttcttatgg
	SAG1624R	E10	gggactgttttagccttgg
	SAG1625R	F10	cttgatcgtggagcagatg
	SAG1640R	G10	gggttgttgattcctcgac
	SAG1648R	H10	tttgcaatggctttgattg
	SAG1655F	A11	ctggcctccccaattatc
	SAG1675F	B11	ttaggcgtccttcaagtcc
	SAG1690F	C11	aagggcagagttgaccatc
	SAG1692F	D11	ttaggcggctaggtttttc
	SAG1693F	E11	ttttgctgacgtctcatctg
	SAG1705F	F11	gaacatcaagccccatacc
	SAG1707F	G11	ctgctgaagcaatttgacg
	SAG1716F	H11	tctcgcaagaagaattagcc
	SAG1655R	A12	agaagcatttcaagaggaagc
	SAG1675R	B12	tttcccagttgagacaaagg
	SAG1690R	C12	caagggaatgctttccaac
	SAG1692R	D12	tgcgcaatttctcgaatag
	SAG1693R	E12	agtttattgatgcggctcac
	SAG1705R	F12	gggttgcgagtcagaagac
	SAG1707R	G12	gccttgatgatggggatag
	SAG1716R	H12	aaaatgccaagtcctagcc
	Plate 7
	SAG1717F	A1	tgaacacctgcaacttgttt
	SAG1723F	B1	tccatggatccaactttagc
	SAG1733F	C1	taatcctgttgcgcctacc
	SAG1735F	D1	gaatcgaatccgaaactgc
	SAG1736F	E1	ggtactgctggctctacgg
	SAG1739F	F1	cactccgccctaaaatagc
	SAG1740F	G1	tctccccttctccataacg
	SAG1741F	H1	ctggcatcaagtggcatac
	SAG1717R	A2	gatttttgggcaacttggt
	SAG1723R	B2	aagcggtagagctttgtgc
	SAG1733R	C2	aattggcggtagaaaaagg
	SAG1735R	D2	gctcacgctacttcctgtg
	SAG1736R	E2	cgcctggactacacacaag
	SAG1739R	F2	gaggtggcgaagctaactg
	SAG1740R	G2	taagcgagttacccgatgg
	SAG1741R	H2	aaccattggtccagtttgg
	SAG1742F	A3	ccagatggtttcccgtaag
	SAG1749F	B3	ttcgcgtcttaggggtatg
	SAG1757F	C3	tatgtcccccactgacaag
	SAG1764F	D3	aaaaacgcccttgattacg
	SAG1772F	E3	ctgcaaatacagcgacacc
	SAG1779F	F3	ctccgcaaaaggaatcttg
	SAG1791F	G3	ccttggagcgtttttcatc
	SAG1792F	H3	ttatgtcctctcctccaagg
	SAG1742R	A4	gctggtatgtcagccttcc
	SAG1749R	B4	tctgacattgtgcttatggaag
	SAG1757R	C4	tttggtggtgttgttcctg
	SAG1764R	D4	gtattcccgattggagctg
	SAG1772R	E4	gatgctgtcatgacggttg
	SAG1779R	F4	gggtgtcaacgtgattgag
	SAG1791R	G4	ccttatgcaaggcgttttc
	SAG1792R	H4	gcggcttggaaatataagg
	SAG1801F	A5	ggtcaatttgatttgccaag
	SAG1805F	B5	tactcgggtaatcccaagc
	SAG1808F	C5	aaccctggtttttgctctg
	SAG1813F	D5	gcgctgaattgaattttcc
	SAG1814F	E5	acgtccgtctaattcatgg
	SAG1819F	F5	gaggctcaacagcaaaagc
	SAG1821F	G5	accctgtccggtcacttag
	SAG1827F	H5	actggacttgcgagctttc
	SAG1801R	A6	atgcttagtttccgcaagg
	SAG1805R	B6	tgcagcaactgttgtaccc
	SAG1808R	C6	tgatcgtcttgtcatggttg
	SAG1813R	D6	agtggtgctgttgatgcag
	SAG1814R	E6	gcatgggatcatcaatgg
	SAG1819R	F6	ttgtggccaaactgttgac
	SAG1821R	G6	gcgccaataagaaaaggtg
	SAG1827R	H6	ttcaatcgcttttgtaaccac
	SAG1828F	A7	ccaacagtgcgtaaagtgc
	SAG1829F	B7	tcgccagaatcaaatttcc
	SAG1833F	C7	tcatttgtttgcccaactg
	SAG1834F	D7	gtccagatgtcgttcaagc
	SAG1889F	E7	ttcttccattgagcgtctg
	SAG1890F	F7	agctttttctcgcgttgac
	SAG1896F	G7	tcataagccggctggac
	SAG1898F	H7	gatgaccgttacaccaacg
	SAG1828R	A8	cgtacggtctagcacaacg
	SAG1829R	B8	ttgctgaaataaagcgttcc
	SAG1833R	C8	tgccatcagcattaatttcc
	SAG1834R	D8	cggcataaattgcagcac
	SAG1889R	E8	taaggaaggccgttgaatc
	SAG1890R	F8	ttttatcagctgcgaatgc
	SAG1896R	G8	tgagagagcttcgggattc
	SAG1898R	H8	ggccagaagaagaaattcg
	SAG1899F	A9	aaaaccaattgcaggaagc
	SAG1900F	B9	tccacagcaccatcgttac
	SAG1902F	C9	atgcctccctcaaaagttg
	SAG1910F	D9	aaactcaccaaaaaggctctc
	SAG1914F	E9	taattaagcgcccccatac
	SAG1918F	F9	tgaatcgcacttcaccttg
	SAG1921F	G9	gcctcgactggctagtttc
	SAG1922F	H9	tttatccaccgcaattacc
	SAG1899R	A10	ggaaaaatcacaccggaag
	SAG1900R	B10	tggtgccagaatcaatagc
	SAG1902R	C10	tgcaggcatgtcttctaatg
	SAG1910R	D10	atggttgtcatgcgaaaag
	SAG1914R	E10	ctggttggggtgatgataag
	SAG1918R	F10	tttggcaaccatgactttg
	SAG1921R	G10	agcgtcgttgaaatactgatg
	SAG1922R	H10	agactcaaagcgttcaaatg
	SAG1932F	A11	agactgtcctccgatttgg
	SAG1933F	B11	tcggtgcaagaatgttagc
	SAG1934F	C11	agcagtaaagaccggttcg
	SAG1935F	D11	ctttattgtcgccaagctc
	SAG1936F	E11	tctttattgggcctggaac
	SAG1937F	F11	tctatgctctgccaccatc
	SAG1938F	G11	caatagccattgccttgtc
	SAG1941F	H11	caactgcgccaattacaag
	SAG1932R	A12	tgagcaagcttgtgattgg
	SAG1933R	B12	tggattctggggctctaag
	SAG1934R	C12	ttagcagcttgtggtgcag
	SAG1935R	D12	ccaacggggttaaaaattg
	SAG1936R	E12	tttcaccttctccctcgtc
	SAG1937R	F12	ctcacgcaaatcactggtc
	SAG1938R	G12	ctagaagcttgggcgagac
	SAG1941R	H12	ccagcggacatttctaacc
	Plate 8
	SAG1946F	A1	tcccatgaaaatggctatg
	SAG1948F	B1	gatacctgccgcaataacc
	SAG1949F	C1	ttcatcagcatggcaaaac
	SAG1950F	D1	taattcttttgcggcttcc
	SAG1951F	E1	ccagctgcacttgagattc
	SAG1956F	F1	tctaagccctgacggaaag
	SAG1957F	G1	cgtgaaaccagacaagtcg
	SAG1958F	H1	tattcccttcccaaccatc
	SAG1946R	A2	aggcaaccaaaggacaatc
	SAG1948R	B2	actggggcaacacaatacc
	SAG1949R	C2	tgttccgattggaatgttg
	SAG1950R	D2	aaatggctgtgcctaatgg
	SAG1951R	E2	gacaggcaagggacaagag
	SAG1956R	F2	gacagatgaacctaagatagcc
	SAG1957R	G2	agccaaaggattgaggaag
	SAG1958R	H2	catactcgtcgtgctctgg
	SAG1959F	A3	cattacgtcctgctgttgc
	SAG1960F	B3	tccctcgcaaaatagcttc
	SAG1961F	C3	ccaaacggtatccaactcc
	SAG1962F	D3	ccctttcagaacctgaacc
	SAG1966F	E3	tttgacccctttggatgac
	SAG1972F	F3	gggacaaacagcagcctac
	SAG2029F	G3	ctgacaattgctttgtttcg
	SAG2037F	H3	tgtgttgggatgcaaagag
	SAG1959R	A4	agcagcggctactttcttg
	SAG1960R	B4	ccccgcttcatgttatttc
	SAG1961R	C4	agacgtagccgccaagtag
	SAG1962R	D4	ggcattgtgtgaggacatc
	SAG1966R	E4	taagcaaagatgggcaagc
	SAG1972R	F4	agcttggctgacaaattcac
	SAG2029R	G4	ggctaacccaaatgtaccg
	SAG2037R	H4	ggcgataatgttcaaaacg
	SAG2043F	A5	caacagcatgtgtgattgc
	SAG2045F	B5	tagtgggtcgggtaagtcc
	SAG2053F	C5	caattggcgaaaaaccttc
	SAG2054F	D5	ttcgagcatttgaaactgg
	SAG2055F	E5	agaccagacaagcatgaaaag
	SAG2062F	F5	tcttgtccgatgaaagcac
	SAG2063F	G5	tggtctgatgaaaggaaacc
	SAG2073F	H5	taccacaccgatgatggac
	SAG2043R	A6	tgggatttgggataactaagc
	SAG2045R	B6	atccattggccatatcagg
	SAG2053R	C6	tcaagctcttgttcggttg
	SAG2054R	D6	tcaaggcgtttgaacaatg
	SAG2055R	E6	gaggtcgaatcactctcagc
	SAG2062R	F6	cattttgcgtgtggaaatc
	SAG2063R	G6	tttaggggcggttactctg
	SAG2073R	H6	aaagtgctcaatgggaacg
	SAG2074F	A7	aggcgctttaacagctacg
	SAG2075F	B7	tgtcactttcgcgaacaac
	SAG2084F	C7	agatgtgcttgctcaattcc
	SAG2100F	D7	gacacaaggtacagtgaaatgg
	SAG2102F	E7	tcaccaacaaggtgtctgc
	SAG2122F	F7	tgttgactgctcgagatgc
	SAG2123F	G7	tttctgggaaaaatcagtgg
	SAG2127F	H7	gctatcgccttagctgctc
	SAG2074R	A8	aatcgcgaggtatggaaac
	SAG2075R	B8	tcgtgtgatcatttcgtttg
	SAG2084R	C8	agtggacggtggtttttatg
	SAG2100R	D8	ttgatatttgttgcttgtggtc
	SAG2102R	E8	tgaaggaatcgatgtcacg
	SAG2122R	F8	tgttcacgaatttgatgacg
	SAG2123R	G8	ttttcccgaacaaatgatg
	SAG2127R	H8	attacggtaggaacgatgc
	SAG2128F	A9	tgatgatgaccccactatcac
	SAG2135F	B9	aaaacagctggaatcagtcg
	SAG2153F	C9	aattgcattgcgagattttc
	SAG2158F	D9	aggcagcctcatatttaacc
	SAG2160F	E9	tcatcaccacagacagttgc
	SAG2161F	F9	ttgcaagcgattggataac
	SAG2174F	G9	tttgccattccttcaaatg
	GBS0633F	H9	ttttggcctttccctattg
	SAG2128R	A10	cgtttcacgacgctttttac
	SAG2135R	B10	tgttgcatctggattgacc
	SAG2153R	C10	tgcaatgcttttaggatgg
	SAG2158R	D10	cacgttttgaaaatggtgag
	SAG2160R	E10	aaaaatggcgtttcagtgac
	SAG2161R	F10	cagacgcttctggttctttc
	SAG2174R	G10	ggaatcccctacctggtg
	GBS0633R	H10	aacatcctagcgtattcagtcc
	GBS1120F	A11	aatcttgtcgccccaatac
	GBS1125F	B11	tcgacgtgttttacggttg
	GBS1135F	C11	gggccacactagaaactgc
	GBS1143F	D11	tgaaacttgtgcgaggaag
	GBS1145F	E11	tctctcggcgttattgtcc
	GBS1239F	F11	ggaataattttccccatgc
	GBS1240F	G11	tgctcttgacataagagtttgc
	GBS1241F	H11	tggaatccttataccctgtcc
	GBS1120R	A12	agatggcgtagaggcagac
	GBS1125R	B12	accgaagagatgatgacgac
	GBS1135R	C12	aaatccttcatcgctcctg
	GBS1143R	D12	ggcactgtaattccaaaagg
	GBS1145R	E12	acaaaagcacaagcgactg
	GBS1239R	F12	atggtgggttgtcagaagc
	GBS1140R	G12	tttgtagcaccgaatatgattg
	GBS1141R	H12	aaaccccaaaaacgtatgg
